# Supplementary material for: Positive Effects of Land Use Change on Wintering Bar-Headed Geese between 2010 and 2021
Source: Animals (Basel). 2022 Nov 14;12(22):3142. doi: 10.3390/ani12223142 (PMC9686978; doi:10.3390/ani12223142)
Supplement: Supplementary file 1 [file animals-12-03142-s001.zip]

Archive with 1 entries (1 files):
- animals-1990051-supplementary.pdf
